# Supplementary material for: Barriers to Hepatitis C Treatment and Interest in Telemedicine-Based Care Among Clients of a Syringe Access Program
Source: Open Forum Infect Dis. 2024 Feb 13;11(3):ofae088. doi: 10.1093/ofid/ofae088 (PMC10921388; doi:10.1093/ofid/ofae088)
Supplement: ofae088_Supplementary_Data [file ofae088_supplementary_data.zip]

Archive with 3 entries (3 files):
- SupplementalTable1.pdf
- SupplementalTable2.pdf
- HRAC telemed survey CODEBOOK v14SEP2021.pdf
